# Supplementary material for: Coping with a changing environment: the effects of early life stress
Source: R Soc Open Sci. 2016 Oct 5;3(10):160382. doi: 10.1098/rsos.160382 (PMC5098979; doi:10.1098/rsos.160382)
Supplement: Data file [file rsos160382supp1.xlsx]

## Sheet: All data
Anchor	Tag	Tank 1	Tank 2	Tank 3	Sample	Treatment	Stress	Sex	Lenght 1	Lenght 2	Length 3	Weight 1	Weight 2	Weight 3	K factor 1	K factor 2	K factor 3	SGR 1	SGR 2	5-HT BS	5-HIAA BS	5-HIAA/5-HT BS	DA BS	DOPAC BS	DOPAC/DA BS	NE BS	MHPG BS	MHPG/NE BS	5-HT Hyp	5-HIAA Hyp	5HIAA/5HT Hyp	DA Hyp	DOPAC Hyp	DOPAC/DA Hyp	NE Hyp	MHPG Hyp	MHPG/NE Hyp
389	E9F8	7	9	9	181	Control	Acute	F	17.6		22.7	70		126	1.28399		1.07719			709.391	227.541	0.320756	212.989	22.2207	0.104328	482.942	9.12469	0.018894	1207.64	116.574	0.0965304	723.24	14.1189	0.0195217	784.225	17.4931	0.0223062
418	84F3	7	9	9	182	Control	Acute	F	18.3		24.9	72		164	1.17484		1.0623			1043.22	331.678	0.317937	270.53	15.6357	0.0577967	625.717	4.60154	0.00735402	1315.83	169.912	0.129129	755.356	13.9228	0.018432	790.317	15.9102	0.0201315
334	C23B	6	9	9	183	Control	Acute	F	19.5	22.6	24.2	90	110	144	1.21378	0.952944	1.01605	0.445935	0.897776	1267.64	396.783	0.313008	319.78	21.5739	0.0674648	724.081	14.7003	0.0203021	1277.37	127.119	0.0995159	676.535	9.24181	0.0136605	830.183	21.9235	0.026408
407	021F	7	9	9	184	Control	Acute	F	18.5		24.6	80		240	1.2635		1.61215			898.458	263.272	0.293027	254.558	4.327	0.0169981	464.001	1.52457	0.00328571	1246.85	81.0687	0.0650187	716.056	9.91901	0.0138523	707.938	8.32648	0.0117616
309	433A	7	9	9	185	Control	Acute	M	18.6	22.7	21.9	72	92	90	1.11891	0.786521	0.856861	0.544717	-0.073263	683.495	294.32	0.430611	229.314	2.3076	0.0100631	472.636	1.93428	0.00409254	982.382	129.156	0.131472	647.7	13.2363	0.0204359	722.216	16.4547	0.0227836
313	AC06	7	9	9	186	Control	Acute	M	18.7	22.5	24.4	82	118	154	1.25398	1.03594	1.06011	0.808812	0.88756	1020.31	275.192	0.269716	313.229	15.0671	0.0481025	739.868	22.1663	0.0299598	1757.96	126.8	0.0721288	1039.43	12.2913	0.0118251	665.798	15.3912	0.0231169
314	E23A	7	9	9	187	Control	Acute	F	17.2	21	23	70	98	144	1.37567	1.0582	1.18353	0.747716	1.28282	638.254	206.891	0.324151	259.457	17.3486	0.0668652	547.344	34.0691	0.0622444	1200.05	95.7535	0.0797909	630.332	10.1856	0.0161591	719.472	13.4942	0.0187557
404	1B25	7	9	9	188	Control	Acute	M	20.5		25.7	96		162	1.11432		0.954368			734.423	220.649	0.300439	248.136	25.1111	0.101199	479.905	12.2534	0.025533	650.251	212.175	0.326297	75.3162	8.71764	0.115747	686.77	5.5375	0.0080631
327	0430	6	9	9	189	Control	Acute	F	18.4	22	24.1	76	100	140	1.22	0.939144	1.00018	0.60986	1.12157	828.87	202.496	0.244303	239.62	14.227	0.0593729	572.514	2.59181	0.00452707	1152.1	87.3055	0.0757792	638.751	9.42932	0.0147621	750.35	13.7591	0.018337
318	D699	7	9	9	190	Control	Acute	M	18	22.2	23.5	76	116	135	1.30316	1.06023	1.04023	0.939682	0.505615	803.007	218.679	0.272326	261.085	28.3491	0.108582	542.493	20.4906	0.0377712	1402.67	102.226	0.0728793	791.654	11.0592	0.0139697	733.169	13.0947	0.0178605
279	D7F4	7	10	10	201	Control	Acute	F	19.8	23.8	25.4	94	115	166	1.21097	0.853035	1.01299	0.448083	1.22352	882.552	233.294	0.26434	314.572	11.838	0.0376323	626.576	22.0199	0.0351432	1104.86	117.768	0.106591	636.82	14.3361	0.022512	789.992	15.1016	0.0191162
281	F38C	7	10	10	202	Control	Acute	F	19.7	23.5	26.3	94	138	206	1.2295	1.06335	1.1324	0.853242	1.33541	1151.84	252.754	0.219434	324.845	17.7672	0.0546942	576.223	5.84777	0.0101484	1107.51	80.8153	0.0729706	749.019	8.0502	0.0107477	657.412	12.8513	0.0195483
280	966	7	10	10	203	Control	Acute	M	18.4	21	22.6	76	86	122	1.22	0.928625	1.0569	0.274698	1.16558	850.841	215.121	0.252833	260.307	14.7304	0.0565887	586.762	33.8152	0.0576302	1158.71	108.195	0.0933749	631.188	12.0429	0.0190798	790.835	14.2283	0.0179914
295	7D38	7	10	10	204	Control	Acute	F	19.9	22.2	24.5	72	116	160	0.913636	1.06023	1.08798	1.05983	1.07195	1248.84	348.651	0.279181	341.671	15.8795	0.046476	698.1	15.9211	0.0228064	1412.23	150.325	0.106445	814	11.094	0.013629	790.735	13.7468	0.0173849
292	A4F7	7	10	10	205	Control	Acute	M	20.4	22.2	26.6	100	108	196	1.1779	0.987108	1.04138	0.171025	1.98661	1204	321.548	0.267066	315.279	20.2421	0.0642037	719.87	21.9986	0.0305592	1429.96	96.963	0.0678082	812.403	11.4859	0.0141382	927.541	17.3802	0.018738
410	7009	6	10	10	206	Control	Acute	M	19		24.5	78		156	1.13719		1.06078			877.699	299.637	0.341389	342.776	10.9238	0.0318685	633.36	12.4108	0.0195951	1313.67	77.7237	0.0591655	781.39	8.83542	0.0113073	583.573	8.96982	0.0153705
298	159A	6	10	10	207	Control	Acute	M	19.5	22.7	25.3	90	122	172	1.21378	1.043	1.0621	0.676025	1.14491	585.877	225.638	0.385128	271.857	6.52604	0.0240054	583.694	2.34408	0.00401593	1258.38	126.639	0.100636	682.414	10.8259	0.0158641	803.19	14.067	0.0175139
393	43A1	6	10	10	208	Control	Acute	M	20.1		23.8	102		144	1.25606		1.06815			658.581	231.771	0.351924	416.946	22.0172	0.0528058	557.602	14.5936	0.0261722
288	EC1D	7	10	10	209	Control	Acute	M	17.5	21	23.1	70	96	132	1.30612	1.03661	1.07087	0.701895	1.06151	819.45	257.315	0.31401	247.856	13.1598	0.0530946	630.708	29.0461	0.0460532	1428.7	184.25	0.128964	728.811	10.4156	0.0142912	779.802	13.092	0.0167889
289	DE7C	7	10	10	210	Control	Acute	F	17.6	21	22.7	68	90	116	1.2473	0.971817	0.9917	0.622893	0.845935	1031.77	342.784	0.332228	295.735	14.2548	0.0482014	657.796	15.4926	0.0235522	1044.22	163.36	0.156443	591.815	10.8086	0.0182634	607.859	9.51185	0.0156481
338	F6CB	7	11	11	221	Control	Acute	F	18.9	22	25.2	78	106	190	1.15534	0.995492	1.18728	0.681623	1.94528	609.815	220.659	0.361846	212.686	2.52122	0.0118542	489.065	5.04441	0.0103144
376	EC24	6	11	11	222	Control	Acute	M	17.5	20.3	22.6	68	92	132	1.2688	1.09976	1.14353	0.671735	1.20338	745.607	190.394	0.255354	239.031	26.7428	0.11188	487.047	19.8125	0.0406788
342	0076	7	11	11	223	Control	Acute	M	19.4	23.4	25.6	88	128	200	1.20525	0.998993	1.19209	0.832652	1.48762	668.151	225.022	0.336783	246.123	4.24628	0.0172527	567.17	2.77247	0.00488825
349	C12B	7	11	11	224	Control	Acute	F	18.7	22.3	23.7	82	110	154	1.25398	0.991923	1.15685	0.652802	1.12157	719.863	203.78	0.283081	259.449	14.9853	0.0577581	554.51	1.59944	0.00288442
344	F335	7	11	11	225	Control	Acute	F	17.8	21.6	23	76	106	144	1.34758	1.05183	1.18353	0.739346	1.02125	952.949	292.874	0.307334	288.601	21.616	0.0748991	670.49	12.4109	0.0185102
352	9F73	7	11	11	226	Control	Acute	M	18.6	21.7	23.6	80	102	134	1.24323	0.998208	1.01946	0.53988	0.909557	727.457	242.639	0.333544	258.962	23.7806	0.0918303	599.615	7.85775	0.0131046
380	3F31	7	11	11	227	Control	Acute	M	18.7	21.8	24	86	112	178	1.31514	1.08106	1.28762	0.587004	1.54428	1086.08	259.851	0.239255	305.837	17.3647	0.0567777	707.602	23.6587	0.033435
362	EECD	6	11	11	228	Control	Acute	M	18.9	22	23	82	108	166	1.21459	1.01427	1.36435	0.612027	1.43286	666.937	187.83	0.281631	207.308	13.8078	0.0666053	431.26	7.16579	0.016616
354	78F0	6	11	11	229	Control	Acute	F	19	22.7	24.5	94	122	184	1.37046	1.043	1.25118	0.579392	1.36972	979.617	225.031	0.229713	283.347	17.8391	0.0629585	652.729	20.9136	0.0320402
374	A35B	6	11	11	230	Control	Acute	////	19.4	22.6	26.3	88	128	240	1.20525	1.10888	1.3193	0.832652	2.09536	556.844	122.385	0.219783	228.36	10.8394	0.0474662	509.645	6.28194	0.0123261
420	9C72	7	9	9	164	Control	Basal	M	19.4		26	82		192	1.12307		1.0924			814.866	176.269	0.216316	312.088	12.9297	0.0414298	677.257	22.5047	0.0332291	914.451	55.9738	0.0612103	646.37	7.4417	0.0115131	527.678	4.26524	0.00808304
	////	7	9	9	167	Control	Basal	F			27.3			250			1.22872			978.293	133.422	0.136382	284.482	13.4595	0.0473122	652.942	14.3163	0.0219259	1375.97	59.7676	0.0434366	758.039	6.97985	0.00920776	769.038	5.89918	0.00767085
303	7326	6	10	10	172	Control	Basal	M	20.7	23.6	25.5	102	113	176	1.14998	0.859691	1.06143	0.227589	1.47699	1154.54	155.929	0.135057	187.266	1.91277	0.0102142	554.356			1096.21	70.2798	0.0641114	649.643	10.3326	0.015905	776.173	6.84509	0.00881903
	3051	6	10	10	174	Control	Basal	F			23.4			122			0.952165			699.906	109.826	0.156915	237.358	20.0479	0.0844624	501.593	10.1483	0.0202321	1298.51	55.6029	0.0428206	829.824	11.3749	0.0137076	649.762	6.83941	0.010526
391	707C	6	10	10	178	Control	Basal	F	18.5		25.6	84		196	1.32667		1.16825			729.792	135.186	0.18524	219.5	20.0826	0.0914927	451.429	13.2395	0.0293279	1346.6	78.2006	0.0580728	802.498	5.69766	0.0070999	424.989	4.22933	0.00995163
297	2AEE	6	10	10	179	Control	Basal	M	18.4	21.5	24.2	80	100	158	1.28421	1.0062	1.11484	0.495875	1.52475	664.632	115.311	0.173496	198.611	9.82096	0.0494481	421.373	6.65348	0.01579	1178.29	50.8946	0.0431937	731.386	10.0465	0.0137362	680.036	5.31856	0.007821
347	E3BF	7	11	11	213	Control	Basal	M	18.8	24	25.7	100	114	178	1.50497	0.824653	1.04863	0.291174	1.48528	802.723	137.624	0.171447	285.037	13.0396	0.045747	629.681	4.85182	0.0077052
369	8089	6	11	11	215	Control	Basal	M	21.2	25.1	28.2	106	114	218	1.1125	0.720914	0.972096	0.161687	2.16099	831.866	164.307	0.197517	306.612	17.9527	0.058552	702.086	4.57783	0.00652032
368	9818	6	11	11	217	Control	Basal	F	18.5	21.8	24.8	74	96	164	1.16874	0.92662	1.0752	0.578407	1.78506	593.408	122.156	0.205854	229.781	26.435	0.115044	489.777	27.2241	0.0555847
378	3F74	6	11	11	219	Control	Basal	M	18.9	22.5	24.6	86	124	168	1.27383	1.08861	1.12851	0.813187	1.01227	566.133	111.807	0.197492	185.021	23.994	0.129683	469.404	11.4818	0.0244604
402	04EB	7	9	9	162	Control	Basal	M	18.4		24.3	84		160	1.34842		1.11507			585.133	201.859	0.344979	250.193	6.74837	0.0269727	517.228	0.547826	0.00105916	1086.75	62.7347	0.0577268	711.469	6.4864	0.00911692	588.326	6.21489	0.0105637
311	E5F7	7	9	9	163	Control	Basal	F	20.5	24.2	25	110	148	166	1.27682	1.04428	1.0624	0.659404	0.382585	707.744	185.154	0.261611	273.89	16.3738	0.0597825	607.211	7.27081	0.0119741	1207.51	84.5584	0.0700269	685.135	9.42773	0.0137604	780.948	7.05334	0.00903177
312	E874	7	9	9	166	Control	Basal	M	19.6	24.2	26.7	88	146	206	1.16873	1.03016	1.08226	1.12504	1.14757	687.347	178.342	0.259464	216.464	11.9033	0.0549896	521.389	4.74522	0.00910111	1182.42	68.6537	0.0580622	693.9	8.67609	0.0125034	718.379	7.50903	0.0104527
306	8937	7	9	9	168	Control	Basal	M	19	22.7	25	78	112	150	1.13719	0.957504	0.96	0.803978	0.973788	730.714	184.898	0.253038	218.913	14.0409	0.0641392	603.157	16.21	0.0268752	1217.13	97.4143	0.0800363	640.931	8.54958	0.0133393	622.397	6.03657	0.00969891
326	8CB7	6	9	9	169	Control	Basal	M	17.1	21.9	23.6	64	92	138	1.27995	0.875902	1.04989	0.806457	1.35155	572.487	165.855	0.28971	251.981	3.56877	0.0141629	571.739	1.31351	0.00229739	1343.45	78.3056	0.0582869	737.074	8.1211	0.011018	754.149	7.77005	0.0103031
	3052	6	10	10	173	Control	Basal	F			25.2			170			1.0623			598.563	160.895	0.268802	170.748	26.7139	0.156452	459.942	15.7719	0.034291	1158.52	87.5644	0.0755831	634.459	9.22147	0.0145344	808.752	9.37687	0.0115942
296	99E3	7	10	10	175	Control	Basal	F	19.3	22.7	23.8	86	114	128	1.19626	0.974602	0.949465	0.626336	0.386106	593.237	160.361	0.270315	203.931	12.7872	0.0627037	442.563	4.04561	0.00914132	903.019	67.7706	0.0750488	620.549	9.42365	0.015186	672.579	6.73775	0.0100178
290	E5EB	7	10	10	176	Control	Basal	M	18.5	21.6	24.3	74	100	146	1.16874	0.99229	1.0175	0.669122	1.26145	732.403	182.933	0.249771	259.468	8.63867	0.0332938	603.102	2.66297	0.00441545	1233.63	72.8113	0.0590217	751.416	9.07959	0.0120833	731.752	6.39269	0.00873614
300	D9A7	6	10	10	177	Control	Basal	F	18.2	22.5	25	72	113	160	1.19431	0.992044	1.024	1.0016	1.15929	482.104	167.172	0.346755	196.391	5.27093	0.026839	436.947			1319.95	85.8146	0.0650136	769.911	6.36465	0.00826673	777.243	2.57077	0.00330755
364	9D7C	6	11	11	220	Control	Basal	F	19	22.7	25	88	124	172	1.28299	1.06009	1.1008	0.762099	1.09071	440.497	124.191	0.281934	212.259	4.0829	0.0192355	455.215	2.03182	0.00446344
310	4779	7	9	9	161	Control	Basal	F	20.2	23.8	27.7	96	138	256	1.16471	1.02364	1.20448	0.806457	2.05975	859.456	205.687	0.239323	235.166	11.8108	0.050223	543.638	13.1042	0.0241046	1061.58	56.9776	0.0536726	552.512	5.72694	0.0103653	662.574	6.4682	0.00976222
388	872D	7	9	9	165	Control	Basal	M	20		25.8	104		166	1.3		0.966605			495.879	113.572	0.229031	200.046	22.1087	0.110518	416.673	6.6882	0.0160515	1258.09	68.2824	0.0542747	882.087	10.1084	0.0114597	851.521	7.22379	0.0084834
317	7799	7	9	9	170	Control	Basal	M	19.2	23.2	25	90	124	156	1.27157	0.993019	0.9984	0.71216	0.765248	928.549	211.716	0.228007	238.426	10.1582	0.0426055	517.337	8.19333	0.0158375	995.936	84.4616	0.0848063	537.053	10.4057	0.0193756	732.946	4.92982	0.00672603
408	4322	6	10	10	171	Control	Basal	M	20.8		26.1	110		194	1.22237		1.09114			752.844	166.377	0.220999	234.881	9.14155	0.0389199	526.556	13.5981	0.0258246	1179.72	83.1896	0.0705161	626.54	10.6852	0.0170544	830.134	7.4751	0.0090047
291	DBB2	7	10	10	180	Control	Basal	F	18.7	22.3	23.2	82	112	122	1.25398	1.00996	0.977003	0.692844	0.285074	421.936	104.744	0.248247	170.559	13.4675	0.078961	386.301			1213.77	70.4081	0.0580078	743.965	7.90981	0.010632	602.154	3.19857	0.00531188
377	253F	6	11	11	211	Control	Basal	M	18.7	21.3	23.6	78	96	134	1.19281	0.993419	1.01946	0.461421	1.11164	550.94	133.402	0.242136	198.678	3.72727	0.0187604	461.681
353	8378	7	11	11	212	Control	Basal	M	19.3	23	25.3	88	130	170	1.22408	1.06846	1.04975	0.867106	0.894213	580.81	135.583	0.233438	223.011	11.4784	0.0514701	521.781
351	4977	7	11	11	214	Control	Basal	M	17.7	21.9	23.7	72	106	138	1.29841	1.00919	1.03665	0.859496	0.879382	699.209	162.063	0.231781	242.434	14.9915	0.0618374	565.844	14.9463	0.0264142
414	C1CF	7	11	11	216	Control	Basal	M	19.5		26.2	88		188	1.1868		1.04533			785.386	179.826	0.228965	294.597	14.1782	0.0481274	545.871	2.06569	0.00378422
384	C1D2	6	11	11	218	Control	Basal	M	18.7	22.4	24.9	82	108	156	1.25398	0.960903	1.01048	0.612027	1.22575	717.467	178.131	0.248277	235.661	11.0325	0.0468151	551.588	19.834	0.035958
169	C420	1	2	2	21	UCS	Acute	M	17.5	22	24.5	62	102	186	1.15685	0.957926	1.26478	1.10631	2.00258	1193.15	277.266	0.232381	276.37	18.0795	0.065418	697.95	22.6436	0.0324431	1285.64	161.48	0.125603	638.16	7.98607	0.0125142	785.145	10.6152	0.01352
164	C201	1	2	2	22	UCS	Acute	M	17.6	22	24.8	60	106	164	1.10056	0.995492	1.0752	1.26465	1.45476	1093.83	217.996	0.199296	326.503	14.0549	0.0430468	642.187	2.96143	0.00461149	1067.16	193.681	0.181491	597.673	5.04897	0.00844771	733.883	7.22728	0.00984801
182	D881	1	2	2	23	UCS	Acute	M	18.4	23	25.2	72	116	176	1.15579	0.953399	1.09979	1.05983	1.38965	962.868	250.124	0.259769	289.822	24.9849	0.0862078	630.942	3.56935	0.00565717	1211.67	126.364	0.104289	653.562	8.48247	0.0129788	827.394	8.46749	0.0102339
186	0E19	1	2	2	24	UCS	Acute	M	18.5	22.2	25	78	106	168	1.23191	0.968829	1.0752	0.681623	1.53508	1038.62	258.872	0.249245	318.912	17.487	0.0548334	652.328	30.5973	0.0469048	1135.32	151.001	0.133004	668.921	7.42011	0.0110926	672.101	7.88316	0.0117291
150	D84F	1	2	2	25	UCS	Acute	M	18.4	23	25.9	78	113	198	1.25211	0.928742	1.13964	0.823731	1.8696	1326.05	293.267	0.221158	328.612	12.0248	0.0365927	780.493	23.8015	0.0304955	1140.27	147.479	0.129337	631.224	12.3823	0.0196163	744.575	7.55555	0.0101475
162	E3D3	1	2	2	26	UCS	Acute	F	17.3	22	24.8	60	106	162	1.15881	0.995492	1.06209	1.26465	1.41386	771.099	180.585	0.234192	268.191	28.4744	0.106172	544.604	15.7505	0.028921	1320.02	99.8079	0.0756109	792.073	11.1562	0.0140849	628.86	6.26531	0.00996297
184	5AEE	1	2	2	27	UCS	Acute	M	19	23.1	24	74	118	138	1.07887	0.957296	0.998264	1.03693	0.521897	1008.25	288.093	0.285735	287.608	14.8384	0.0515925	633.922	13.3508	0.0210607	1264.77	125.542	0.0992605	762.081	13.859	0.0181858	771.561	8.2043	0.0106334
180	18C8	1	2	2	28	UCS	Acute	M	17.3	21.5	24.2	68	108	170	1.31332	1.0867	1.19951	1.02805	1.51222	1310.23	260.937	0.199154	357.81	16.3375	0.0456597	724.929	19.5645	0.0269882	1557.3	100.736	0.0646863	895.542	9.89561	0.0110499	715.674	4.39457	0.00614046
149	D901	1	2	2	29	UCS	Acute	F	17.8	20.2	22	66	82	112	1.17026	0.994855	1.05184	0.482366	1.03927	1256.11	319.781	0.25458	268.3	15.448	0.0575774	642.454	25.5732	0.0398056	1365.4	110.951	0.0812592	754.534	8.95883	0.0118733	716.842	5.42881	0.00757323
155	F2CE	1	2	2	30	UCS	Acute	M	17.5	22.5	22.5	62	108	106	1.15685	0.948148	0.93059	1.23333	-0.0623071	959.463	283.43	0.295405	265.267	17.2425	0.0650005	620.043	16.5782	0.0267372	1106.59	139.435	0.126004	681.824	11.6109	0.0170292	605.304	3.78696	0.00625629
272	D6E5	1	3	3	41	UCS	Acute	M	19.8	23.6	25.8	82	124	178	1.05638	0.943378	1.03648	0.919027	1.20501	1219.34	337.467	0.276762	306.908	16.0029	0.0521422	741.302	20.7014	0.0279258	1388.09	119.053	0.0857674	791.808	10.6804	0.0134886	863.334	9.33421	0.0108118
255	E23B	2	3	3	42	UCS	Acute	M	18.8	22.5	24.7	64	114	172	0.963178	1.00082	1.1414	1.28292	1.37099	1222.78	285.084	0.233144	384.893	16.5544	0.0430105	687.593	29.7787	0.0433085	1093.06	103.719	0.094889	636.858	8.41464	0.0132127	573.505	5.99222	0.0104484
261	DC3D	2	3	3	43	UCS	Acute	M	18	21.5	25	68	94	178	1.16598	0.945829	1.1392	0.719527	2.1283	663.741	179.851	0.270966	212.047	16.8385	0.0794092	623.432	18.365	0.029458	1352.17	109.556	0.0810226	740.279	9.54457	0.0128932	914.84	5.56193	0.00607968
219	DDE6	2	4	4	44	UCS	Acute	F	17.5	20.4	22	62	82	102	1.15685	0.96588	0.957926	0.6213	0.727512	1201.39	385.644	0.320999	301.772	21.7174	0.0719662	685.418	28.9376	0.0422189	1239.91	164.642	0.132785	687.102	14.0926	0.0205102	630.463	5.83733	0.00925879
246	E128	2	3	3	45	UCS	Acute	F	17.5	21.8	22.2	68	102	124	1.2688	0.984534	1.13335	0.901034	0.651029	952.314	305.655	0.320961	282.061	18.6601	0.0661564	663.055	3.80626	0.00574048	1020.22	114.549	0.112279	579.87	12.9775	0.02238	736.492	6.95062	0.00943747
247	DB79	1	3	3	46	UCS	Acute	M	17.9	22	23.9	72	104	130	1.25537	0.976709	0.952247	0.817166	0.743812	923.369	259.343	0.280866	294.856	11.0617	0.0375155	545.797	4.26332	0.00781119	1319.93	141.88	0.107491	778.604	8.22413	0.0105627	546.246	3.68083	0.00673841
264	BFF2	2	3	3	47	UCS	Acute	M	18	21.9	23.7	78	102	136	1.33745	0.971109	1.02163	0.596142	0.95894	929.712	276.94	0.297877	277.489	11.2333	0.040482	651.45	21.3225	0.0327308	1196.65	119.327	0.0997174	685.289	9.72222	0.014187	792.499	8.00009	0.0100948
249	DBB1	2	3	3	48	UCS	Acute	M	18.6	22.8	25.4	64	106	162	0.994583	0.894337	0.988585	1.12124	1.41386										1298.87	127.047	0.0978135	738.681	6.68114	0.00904469	585.596	10.0781	0.01721
241	BDBD	1	3	3	49	UCS	Acute	F	17.3	21	23.1	68	92	128	1.31332	0.993413	1.03842	0.671735	1.10081	713.582	221.279	0.310096	215.34	37.8887	0.175948	483.402	22.3668	0.0462695	1109.55	106.627	0.0960987	627.677	11.5701	0.0184332	694.268	11.4634	0.0165115
253	C6BA	2	3	3	50	UCS	Acute	F	18	21.5	23.3	66	94	126	1.13169	0.945829	0.9961	0.785867	0.976624	1018.64	248.447	0.243901	352.054	17.6488	0.0501311	787.871	37.3099	0.0473553	1139.95	156.497	0.137285	670.913	7.81984	0.0116555	571.901	7.84337	0.0137145
218	BF28	2	4	4	81	UCS	Acute	M	18.3	22.5	25.8	74	102	156	1.20748	0.895473	0.908376	0.713128	1.41628	571.228	125.604	0.219884	142.862	9.0242	0.0631672	300.732	2.50318	0.00832362	1327.61	111.342	0.0838665	716.382	11.9662	0.0167037	776.339	13.3588	0.0172074
232	11B8	2	4	4	82	UCS	Acute	M	18.4	22.4	25.2	68	106	176	1.09158	0.943109	1.09979	0.986514	1.69015	904.326	231.49	0.255981	268.523	14.8728	0.0553875	493.977	6.90566	0.0139797	1393.77	165.494	0.118739	714.161	11.8509	0.0165942	806.296	12.5288	0.0155387
214	D098	2	4	4	83	UCS	Acute	M	17.5	22	26	56	113	198	1.0449	1.06123	1.12654	1.56008	1.8696	847.853	154.766	0.182539	334.568	17.077	0.0510418	759.479	6.62098	0.00871779	1629.14	138.125	0.0847841	801.722	11.5464	0.014402	1109.57	12.0424	0.0108532
204	E4E4	2	4	4	84	UCS	Acute	M	18	22.6	27.6	66	124	232	1.13169	1.07423	1.10347	1.40139	2.08819	1348.17	240.597	0.178462	428.447	18.3229	0.0427658	744.43	35.9686	0.048317	702.685	98.465	0.140127	411.076	9.70708	0.0236138	595.026	5.63079	0.0094631
193	D117	2	4	4	85	UCS	Acute	M	18.4	22.3	24.4	78	110	148	1.25211	0.991923	1.01881	0.763937	0.989106	979.594	252.851	0.258118	250.532	11.1037	0.0443205	515.334	4.59731	0.00892104	1697.5	139.343	0.082087	914.053	11.6145	0.0127066	857.756	15.3843	0.0179355
211	E672	2	4	4	86	UCS	Acute	M	18.3	23	27.2	68	122	224	1.10957	1.00271	1.11312	1.29892	2.02542	866.237	179.782	0.207544	279.003	14.2164	0.0509543	701.686	24.0804	0.0343179	1506.49	110.035	0.0730405	879.374	7.94951	0.00903997	669.683	6.18648	0.00923792
212	D333	2	4	4	87	UCS	Acute	F	19.3	22.8	25.2	76	116	176	1.05716	0.978709	1.09979	0.939682	1.38965	398.55	88.4081	0.221824	148.4	9.50785	0.0640691	282.408	2.1265	0.00752988	1388.25	147.961	0.106581	673.706	11.8362	0.0175688	872.895	12.6953	0.014544
208	3D22	2	4	4	88	UCS	Acute	M	18	22.3	25.6	66	126	196	1.13169	1.1362	1.16825	1.43695	1.47278	954.349	193.996	0.203276	294.657	14.5519	0.049386	623.41	20.9367	0.0335842	1463.37	105.361	0.0719986	735.822	10.5815	0.0143805	806.917	6.14164	0.00761124
206	CCDC	2	4	4	89	UCS	Acute	M	19.2	22.2	25.5	90	106	162	1.27157	0.968829	0.977	0.363621	1.41386	715.733	194.912	0.272325	210.764	14.8496	0.0704561	424.987	2.8647	0.00674067	1597.86	123.229	0.0771214	887.229	11.5619	0.0130315	760.129	13.3008	0.0174981
196	E4DF	2	4	4	90	UCS	Acute	M	18.5	23.5	26.7	88	134	202	1.38985	1.03253	1.06125	0.934451	1.36809	1172.89	298.325	0.254351	317.626	13.7766	0.0433736	644.823	6.72079	0.0104227	1356.17	128.871	0.0950259	797.139	11.648	0.0146123	825.131	11.932	0.0144608
158	C73D	1	2	2	5	UCS	Basal	M	18.3	22.5	23.5	80	124	142	1.30538	1.08861	1.09417	0.9739	0.451818	740.333	124.606	0.168311	248.054	7.1968	0.0290131	508.664			1036.56	98.5502	0.0950739	669.137	13.8739	0.0207341	770.96	5.55389	0.00720386
153	BB89	1	2	2	7	UCS	Basal	F	17.5	21.6	24.2	60	98	154	1.11953	0.972444	1.08661	1.09027	1.50662	843.687	141.715	0.167972	189.622	11.4985	0.0606391	563.319	2.12384	0.00377023	994.337	89.1388	0.0896465	594.158	13.3924	0.0225402	733.315	5.4284	0.00740256
235	29E4	1	3	3	14	UCS	Basal	M	19.4	24.1	26.9	78	158	242	1.06829	1.12877	1.24325	1.56864	1.42114	1068.8	148.785	0.139207	256.27	8.41086	0.0328203	660.594	14.1479	0.021417	1170.95	79.8532	0.0681955	726.086	7.22852	0.00995547	597.456	3.31837	0.00555416
263	E1FA	2	3	3	15	UCS	Basal	M	17.9	22	24.5	72	102	156	1.25537	0.957926	1.06078	0.774015	1.41628	689.635	111.292	0.161378	311.724	21.0254	0.0674489	580.525	5.48683	0.0094515	1161.29	103.823	0.0894031	779.127	12.4747	0.0160112	636.247	7.90897	0.0124307
236	F383	1	3	3	19	UCS	Basal	M	17.5	22.5	25.4	64	110	182	1.19417	0.965706	1.11063	1.20355	1.67842	796.013	132.144	0.166007	225.76	17.4654	0.0773629	506.653	2.20862	0.00435923	1179.89	89.9934	0.076273	663.032	11.9975	0.018095	716.77	0.698555	0.000974588
188	E7FA	2	4	4	54	UCS	Basal	F	18	22	25	70	108	168	1.20027	1.01427	1.0752	0.963636	1.47278	707.864	115.758	0.163532	313.416	12.3319	0.0393466	667.444	5.07837	0.00760869	1206.39	78.2243	0.0648414	720.498	12.2193	0.0169596	858.994	8.82073	0.0102687
194	4E4B	2	4	4	55	UCS	Basal	F	17.5	21	23.3	64	88	130	1.19417	0.950221	1.02772	0.707675	1.30066	655.814	110.109	0.167896	249.715	14.8077	0.0592984	497.388	4.1516	0.00834681	1113.12	88.0404	0.0790933	678.103	15.4489	0.0227825	687.673	5.32683	0.00774616
223	F26C	2	4	4	56	UCS	Basal	F	17.2	21.1	24.3	60	98	152	1.17914	1.04323	1.05931	1.09027	1.46304	1147.91	186.707	0.162649	288.843	18.1201	0.0627333	629.287	4.51175	0.00716962	1525.6	95.8028	0.0627969	761.655	9.36523	0.0122959	842.815	5.26095	0.00624212
227	CF80	2	4	4	58	UCS	Basal	M	17.6	22.5	22.5	64	100	124	1.17393	0.877915	1.08861	0.991749	0.717038	694.375	118.337	0.170422	205.288	15.5493	0.0757439	458.406	5.77946	0.0126077	1177.51	94.617	0.0803532	683.453	11.4593	0.0167667	685.127	8.20536	0.0119764
222	CC54	2	4	4	60	UCS	Basal	F	18.2	22.3	25.4	76	106	170	1.26066	0.955853	1.0374	0.739346	1.57453	899.675	140.99	0.156712	323.168	17.3514	0.0536915	622.936	1.8253	0.00293015	1052.16	81.4563	0.0774184	718.736	7.33543	0.010206	557.808	6.49961	0.0116521
183	F553	1	2	2	1	UCS	Basal	F	18	22	23.4	68	98	134	1.16598	0.920361	1.04582	0.812133	1.04291	738.925	159.084	0.215291	238.952	31.1215	0.130242	587.725	28.8379	0.049067	1009.53	99.2012	0.0982645	587.152	14.0654	0.0239554	663.976	9.06073	0.0136462
173	E05B	1	2	2	2	UCS	Basal	M	17.2	21.2	23.6	60	100	156	1.17914	1.04952	1.18683	1.13517	1.48229	610.241	174.709	0.286295	216.508	3.00295	0.0138699	503.654			549.239	53.7668	0.0978933	397.048	13.2511	0.033374	431.636	4.94729	0.0114617
145	B512	1	2	2	6	UCS	Basal	M	18.4	22.3	24.6	74	110	168	1.1879	0.991923	1.12851	0.880923	1.41161	908.694	212.883	0.234273	289.251	7.7196	0.0266882	630.014	2.00586	0.00318383	1180.52	80.5052	0.0681949	739.06	9.40963	0.0127319	745.986	5.68899	0.00762613
142	BD2C	1	2	2	9	UCS	Basal	F	17.4	21.3	23.7	58	96	132	1.10098	0.993419	0.991583	1.11979	1.06151	1094.16	226.586	0.207086	265.186	13.695	0.0516429	671.412	11.8089	0.0175882	1087.17	78.9631	0.0726318	676.373	11.2158	0.0165823	637.229	5.09715	0.00799893
178	BE68	1	2	2	10	UCS	Basal	M	17.5	21.1	23.4	64	88	128	1.19417	0.936775	0.998993	0.707675	1.24898	779.391	160.414	0.205819	266.961	11.2183	0.0420222	703.585	3.23971	0.00460458
147	E127	1	2	3	11	UCS	Basal	F	17.6	21.2	25.5	68	92	172	1.2473	0.965562	1.03731	0.671735	2.08569	661.283	121.052	0.183056	234.148	21.611	0.0922965	475.744	4.06186	0.0085379	587.625	138.782	0.236174	41.611	6.47344	0.155571	642.322
268	F209	1	3	3	12	UCS	Basal	M	17.6	21.3	23.7	60	90	136	1.10056	0.93133	1.02163	0.901034	1.37615	676.77	279.181	0.41252	195.167	4.4943	0.0230279	615.586	1.68541	0.00273789	1074.13	121.585	0.113194	642.364	9.949	0.0154881	737.123	5.80737	0.00787842
248	D43B	2	3	3	16	UCS	Basal	M	17.5	22	24.3	62	100	148	1.15685	0.939144	1.03144	1.0623	1.30681	837.179	180.997	0.216198	319.89	12.2197	0.0381998	756.204	4.81749	0.00637061	694.547	66.3013	0.0954598	434.523	9.00319	0.0207197	479.701
251	C8BC	2	2	3	20	UCS	Basal	M	18.3	23	25.6	72	120	178	1.17484	0.986274	1.06096	1.13517	1.31431	500.289	138.852	0.277543	193.646	12.7942	0.0660702	532.331	17.865	0.03356	1126.06	100.35	0.0891157	617.39	9.16959	0.0148522	563.659	0.974102	0.00172817
197	EAF1	2	4	4	51	UCS	Basal	M	17.3	21	24.7	60	88	138	1.15881	0.950221	0.915774	0.851094	1.49972	827.841	257.659	0.311243	200.001	9.95929	0.0497961	483.96	25.1894	0.0520486	1321.09	159.296	0.120579	699.603	11.8313	0.0169114	901.068	11.492	0.0127537
195	D878	2	4	4	52	UCS	Basal	F	16.5	20.4	22.6	52	80	122	1.15758	0.942322	1.0569	0.957295	1.40665	559.959	139.751	0.249574	195.135	10.8405	0.055554	491.799	2.26512	0.00460579	1411.14	139.212	0.0986521	750.235	11.4618	0.0152776	807.52	9.01518	0.011164
174	DAE9	1	2	2	3	UCS	Basal	M	18.4	22.9	25.4	70	146	208	1.12368	1.21576	1.26929	1.63358	1.17977	883.064	168.786	0.191137	246.854	11.9244	0.0483053	521.619	0.906346	0.00173756	963.643	109.608	0.113744	494.322	11.9588	0.0241923	800.647	8.10722	0.0101258
175	10FF	1	2	2	4	UCS	Basal	M	17.3	21.5	23.3	64	100	140	1.23607	1.0062	1.10678	0.991749	1.12157	1040.02	195.324	0.187807	291.56	16.0572	0.0550733	629.496	9.2112	0.0146327	1196.31	95.0375	0.0794419	755.266	12.4614	0.0164993	779.691	6.32857	0.00811677
168	E351	1	2	2	8	UCS	Basal	F	18.3	22.7	24.8	70	108	152	1.14221	0.923307	0.996526	0.963636	1.13916	833.448	162.058	0.194443	243.933	12.5786	0.051566	592.895	18.0733	0.0304832	1114.72	83.8881	0.075255	651.295	8.88901	0.0136482	732.352	5.32214	0.00726719
242	ECA9	1	3	3	13	UCS	Basal	F	18	21.5	23.8	66	94	144	1.13169	0.945829	1.06815	0.785867	1.42173	776.077	149.113	0.192137	210.117	14.7851	0.0703661	550.929	3.13359	0.00568782	1348.57	81.4758	0.0604162	700.952	8.1058	0.011564	907.84	11.464	0.0126278
240	C269	1	3	3	17	UCS	Basal	F	18.2	23.3	27.2	66	114	244	1.09479	0.901233	1.2125	1.21454	2.53657	714.836	126.684	0.177221	243.199	10.8233	0.0445038	612.165	11.3397	0.0185239	1315.08	79.587	0.0605187	695.187	3.88458	0.00558782	783.025	2.43375	0.00310814
262	E8FD	2	3	3	18	UCS	Basal	M	17.6	22	23.1	68	106	120	1.2473	0.995492	0.973521	0.986514	0.413509	796.48	152.323	0.191246	200.251	4.18664	0.020907	495.902			1037.33	60.7223	0.0585374	665.423	7.2288	0.0108635	630.361
230	CE6F	2	4	4	53	UCS	Basal	M	17.4	22.2	25.1	64	102	158	1.21488	0.932269	0.999162	1.03575	1.45874	592.837	111.333	0.187797	263.597	11.7927	0.0447375	597.18	1.85617	0.00310822	1475.08	96.7742	0.0656062	814.331	9.53293	0.0117065	873.06	9.74548	0.0111624
191	BD78	2	4	4	57	UCS	Basal	F	18.3	22.5	25.4	72	118	180	1.17484	1.03594	1.09843	1.09782	1.40757	747.44	132.644	0.177465	229.631	13.5129	0.0588463	511.25	1.07812	0.0021088	1318.43	93.4244	0.0708606	697.618	9.37492	0.0134385	859.342	7.51426	0.0087442
233	5DAA	2	4	4	59	UCS	Basal	M	18.9	23.1	25.9	84	122	172	1.24421	0.989746	0.989986	0.829343	1.14491	710.388	123.693	0.174121	224.791	15.9224	0.070832	548.673	3.77753	0.00688485	1146.39	67.6173	0.0589826	612.256	7.95334	0.0129902	714.617	6.68191	0.00935033
		Outliers

## Sheet: Sampling 0
Treatment	Length	Weight	K factor
cont	16.6	56	1.22423
cont	18	68	1.16598
cont	17	56	1.13983
cont	17.9	64	1.11589
cont	17.4	62	1.17691
cont	17.7	66	1.19021
cont	17.4	64	1.21488
cont	17.5	62	1.15685
cont	17.7	70	1.26235
cont	18.2	72	1.19431
cont	16.9	60	1.24306
cont	17.1	58	1.15995
cont	17.2	62	1.21845
cont	18.9	86	1.27383
cont	18.2	76	1.26066
high	17.8	64	1.1348
high	16.9	56	1.16019
high	16.6	52	1.13679
high	16.9	60	1.24306
high	17.8	66	1.17026
high	16.4	54	1.22423
high	17.7	60	1.08201
high	16.4	50	1.13354
high	17.4	62	1.17691
high	16.7	58	1.24531
high	19.2	82	1.15854
high	17.2	56	1.10053
high	17.7	62	1.11808
high	16.9	58	1.20162
high	18.3	78	1.27274
